# Supplementary material for: Hemiacetalmeroterpenoids A–C and Astellolide Q with Antimicrobial Activity from the Marine-Derived Fungus Penicillium sp. N-5
Source: Mar Drugs. 2022 Aug 13;20(8):514. doi: 10.3390/md20080514 (PMC9410149; doi:10.3390/md20080514)
Supplement: Supplementary file 1 [file marinedrugs-20-00514-s001.zip]

Archive with 1 entries (1 files):
- marinedrugs-1871289-supplementary.pdf
